# Supplementary material for: High Add Valued Application of Turpentine in Crop Production through Structural Modification and QSAR Analysis
Source: Molecules. 2018 Feb 8;23(2):356. doi: 10.3390/molecules23020356 (PMC6017721; doi:10.3390/molecules23020356)
Supplement: Supplementary file 1 [file molecules-23-00356-s001.zip]

Archive with 1 entries (1 files):
- Supplementary Materials.docx
